# Supplementary material for: New Fusion Transcripts Identified in Normal Karyotype Acute Myeloid Leukemia
Source: PLoS One. 2012 Dec 12;7(12):e51203. doi: 10.1371/journal.pone.0051203 (PMC3520980; doi:10.1371/journal.pone.0051203)
Supplement: Table S1 — Full fusion transcript list. (XLS) [file pone.0051203.s003.xls]

## Sheet: Total fusions
Table S1. Fusions detected in AML
Fusion	Sequences	Upstream gene				Downstream gene			EST ID	Normal karyotype AML																														Abnormal karyotype AML									AML without karyotype
		Chr	Location	Strand		Chr	Location	Strand		25	26	24	3	10	9	4	8	18	11	27	21	2	5	14	29	13	15	20	23	28	17	19	16	22	7	6	1	12		35	33	37	32	31	34	36	30		42
Fusions detected in normal karyotype AML and shared with abnormal karyotypes AML and AML without karyotype information
PSEN1-CR614220	AGCACTTTCTGTCCTGGTATTTTGTTTTTGCTTTTGCCACACAGTAGCTCAGAATTTGAACAAATAGCCAAAAGCTGG	chr14	72756859-72756898	+		chr14	72756898-72756937	+	DA195728
HRH2-U6.171	AGTGGGACAGAAGTCACGGCCCCCCAGGGAGCCACAGACAGGAAGCCAGCACTGTCCTGCACTACGTGCTCCAGCAACCTCC	chr5	175043877-175043918	+		chr5	175067387-175067428	+
ZNF296-GEMIN7	GCAGTGATGGCCTCCAACGGGAAGGTCTGCAGGCAGCGGCCGCAGCCAAGACAATGCAAACTCCAGTGAACATTCCCG	chr19	50270875-50270914	-		chr19	50285198-50285237	+
ZNF296-GEMIN7	AGTGATGGCCTCCAACGGGAAGGTCTGCAGGCAGCGGCCGCAGGTCTGGCGGCTTCTCTGTTGACAACTCAGCTGGTT	chr19	50270877-50270916	-		chr19	50275000-50275039	+
FAM65B-BC070382	GGGATCCTACCAACATGATTTCCGGGAGTCTGGTCGGTAGTCGGTTGAGCTGGCGCCTCCGGATCCTGTCCCTCCATGGCCT	chr6	24983982-24984023	-		chr6	25150056-25150097	-	DC407772
SLC22A16-XX-C2158C6.2	TAGGAAACTGACACACAAAGTATCTCCAGAATCATATCAGAGGGACCGCTTCATCTTCTGCCATGACTGGAAGCTTCCTG	chr6	110903516-110903556	-		chr6	110907202-110907242	+
TMEM65-RP11-383J24.2	CTTTGGAGGAGGTGAAGAAGATGAAAAACTGGAAACGAAAATGGTCCTTATGCTGGATTCATTTATCTTGAAGGATGGGCAA	chr8	125395386-125395427	-		chr8	125388828-125388869	+
IRF2BP2-AL672183.2	CTGTGACAGAGGAAAGGCGTGTCTTCTCATACTGTTCCCTTTTGTCGTCAAAAAAAATATAGAAACACAATGTATTCAAA	chr1	232805253-232805293	+		chr1	232809328-232809368	-
CIITA-DEXI (1)	CGGATCAGCCTGAGATGATCCCAGCTGTGCTCTGGACAGGAGAAGGAAACCGAGGCTTAGGAGATGAAGTCTGAGGTGTT	chr16	10924643-10924684	+		chr16	10930441-10930482	-
CIITA-DEXI (2)	ACGGATCAGCCTGAGATGATCCCAGCTGTGCTCTGGACAGGGACAAGCGAGAATCCCCCAAAAGCCAAGGTCATCATCAAGC	chr16	10924643-10924683	+		chr16	10942544-10942584	-
CIITA-DEXI (3)	CACGGATCAGCCTGAGATGATCCCAGCTGTGCTCTGGACAGGAGAAGCGAGAAACCGAGGCTTAGGAGATGAAGTCTGAGGTGT	chr16	10924642-10924682	+		chr16	10936472-10936512	-
ZNF445-RP11-101C21.1	CTGGCGTGGGTGCCCGCTTTGCTTTCCCTAGAAGGCCTCATGTATGTCTAGAGGTCAGTTTGGACAGGGACAGGAACCTCTA	chr3	44456292-44456333	-		chr3	44438268-44438309	-
SPG21-ANKDD1A	TCAGTGGCATCAGCACCCGTCAGCCGGCCTTTTCCTTCAGCCTGGCCATCATGGCCAAACCCCATCTCTACTAAAAATAC	chr15	63042924-63042964	-		chr15	63036621-63036661	+
TRMT2B-ARL13A	ATGAATCATGTTCCGGCTTTTGTCCTCCTGCTGCTCTTGCCTGAAAGTTTCTGAAACTTCAGCCTTAACAAATAGCCT	chrX	100115327-100115366	+		chrX	100152166-100152205	-
RABGGTA-DHRS1	GTGTAAAGAGGTCCTGGGACAGGCTTTGCACGTTCCACAAGAGGATCCTGCAGGACCTCCTCCTTTGCCATATGCTCCTTCA	chr14	23810313-23810354	-		chr14	23831241-23831282	-
C2orf56-PRKD3	CGGCCCAAGAAATCAAAATAAAGGAAACACATTTCATATACTGCAGCACTGCAGATGACAATCTACAAAGAACAAGTTACAC	chr2	37329027-37329068	+		chr2	37333727-37333768	-	DB523109
CD68-MPDU1	GCCTTCCATGGCTGGGTCTCAGGGAGCCGGAAGCAGCTGCTGAGAAATGCTACGACCAACTTTTCGTTCAGTGGGACTTGCT	chr17	7426166-7426207	+		chr17	7427961-7428002	+	BM888151
RXFP2-ZNF828	ATCGTGCCTTCTTACGTCCTTCTTTTGACAAGGCCAGAGTCTTTCAAAGAAACATCAGTTTGAACTACCATCCATGCATG	chr13	31269589-31269629	+		chr13	31286246-31286286	+
BC042152-AK024119	CGCCGCGGCAGGGAAGATCAAGCAAGCCCTGCGCCTATCTGCAGGCCGGATCTCTGGATCTCCCCAGCCTCCAGATCTCAGT	chr19	47328976-47329017	+		chr19	47351695-47351736	+
PDE8B-WDR41	GATCTGAAGGATTCATAAGGAGCTTATCTGAACAGATTTATCACTTCAACAGCAGCTCAAAGTCAAATGGAAAAACTTGTGG	chr5	76758574-76758615	+		chr5	76764473-76764514	-	BM974328
BC067907-MSN	CCCTTAACTGCCAGTGTTCGTGGACCATGCAAAACAACCAAATCAGTGTGCGTGTGACCACCATGGATGCAGAGCTG	chrX	64725176-64725214.5	+		chrX	64853402-64853440.5	+	DA851329
AK311578-G3BP2	CTTCTCCATAACCATTTCTTTGCTGCACAATGTCAAATGCTGTCACGTTGGCCAAAGGAAAATTTCACTTTCGACTCA	chr4	76806218-76806257	-		chr4	76868483-76868522	-	DB239151
NSFL1C-SIRPB2	CTTCATCCCCTCCGTCCTCATAAAAGCTCGCTAGCGCGATCCAAGAGATAAGTAGGAGAACTGGAATTTGAACCTGCACAGC	chr20	1401360-1401401	-		chr20	1393031-1393072	-
BC101286-ZDHHC3	GTGCTCCCTGGGCTGGTTCTTTCGTTTGAGGCGCTCGATGCCCGTCTCATCTGTGCAGATGGAGTGCACCTGGGTCCCAAAC	chr3	44934597-44934638	-		chr3	44945800-44945841	-	DC372845
CLN5-FBXL3	AAGGTCCTTTAAGTATTTGATGATCAACTGAACACGTTTCTGCTGGAGAGACATGAGGACAGCTGCTCATTTTCAACAGCTT	chr13	76487546-76487587	-		chr13	76474146-76474187	+	BY994266
DAZAP2-LOC57228	GTGCCAGATTTGGAGCTGGGGCTACTGCTGGCAACATTCCTGTAAAAGAAGATCAAGATCACGACCGAGAGCAGGGTGAGGA	chr12	49921126-49921167	+		chr12	49926111-49926152	-	BU657240
TMPIT-MKSTYX	TCAGCTCCTCCAGCTTCAGGCGGTAGAGCCGATGGGTCTCCCTTCGGTGGGCCTCGGAGAAGATCAGTAGAGCGGATCCATG	chr7	75459771-75459812	-		chr7	75463699-75463740	-	BI049925
OGFOD1-BBS2	TCTCCAACTTCACAGGCCTGAAGCTTCATTTCTTGGCCCCTAGGAAGAAGCTGTCCCCACTCGCATGATTTTGAACAGTGTG	chr16	55061988-55062029	+		chr16	55076175-55076216	-	R49087
SMG5-PAQR6	GCAGGACTGAAGACCTGAAGGGGCTGGCTTTTGGAGTGTTGAGGTCAACGTGGAGGTACCAGGCCACCATGCTCAGTCTC	chr1	154485986-154486026	-		chr1	154483134-154483174	-
ANKRD23-CNNM3	AGAGCAGTGAGGGAGGGTTCATGAACCAGGTGGATCCTCTTCCTCTGCTTCCCTGTGGGCTGGGTTCAGAGCTCCTCAGTGT	chr2	96867965-96868006	-		chr2	96862966-96863007	+
LOC126075-LPPR2	TCTACTTCCATTCTTGGTTCCTTCCTACAATCGATGCTAACACGCCCCGCCTCCAAGATCACGGAGGCCCCGCCCCACGGGG	chr19	11326977-11327018	+		chr19	11327018-11327059	+
RUNDC2A-SNX29	CAGGAAGGAAGCACAGGGGCCACTCGGAGTCGCCCGAGAAGCCACTGGAAGGGAACACCTGCCTCTCCCAGATGCACAGCTG	chr16	12053540-12053581	+		chr16	12062886-12062927	+
TPPP3-ZDHHC1	CCTCCAGCCCAGCCATGTCTGTGCTCGCTGCCATGCCACCCCGACGCCGGATCCGAGGTCTCAGACGTTCGCACTTTATACA	chr16	65982481-65982522	-		chr16	65986406-65986447	-
PPCS-LOC728621	AAATGCCTGAACACAAGATCCAGTCATCTGGGGGCCCACTGCAGGTTGGAGTGCTGGAGTGCAGTAGCATGATCTCCGTTCA	chr1	42695564-42695605	+		chr1	42718715-42718756	+	DA265793
RRN3P3-CDR2	ATCCAGTAATGTCTTCCCAAGCTCAGCAGCAAGTTGAAGATCTCTTCAGCACACAGGGATCAAAGGGGACGAAGGTGTCCAG	chr16	22283795-22283836	-		chr16	22348617-22348658	-
CLIP4-SAP130	TGCTTTTTGAGTTTTTCTCCCTTTGTTTTTTCTCCTCTTTGACCCGGACGTCACTGTACCTCTGAAAGTGGTGGTAAG	chr2	29236624-29236663	+		chr2	128423915-128423954	-
HERC3-FAM13AOS	CATCATGGAGTAAGAAAATTCTACATGATTAAAGAATCCATCCCTTTACAGAAAACAACTGACCAATCCTTATGAGACCAG	chr4	89848392-89848432.5	+		chr4	89850282-89850322.5	+
HNRNPU-NCRNA00201	TGTCACACTAGGTGATATAGCAGTAGGTACCAGCTAAATAGTAAAGAAAACAGTCGACTTCTTGTGAAGGTTTTGGAGAAAT	chr1	243076590-243076631	-		chr1	243084306-243084347	-
NDEL1-MYH10	AAAGTTCTCTCGATCAGGGCATACATCTTTCTTCGACAAAGGATGTGTTCTAACACGAATGAACAGGATACTGACCCAGAGC	chr17	8304161-8304202	+		chr17	8334288-8334329	-	DA487411
PLD4-AHNAK2	AACCACAGCAAGTTCATGGTCACGGAGAAGGCAGCCTACATAGAGCTGCTTAGTAGAGACCAGGAGTGTGTGGGAGGAAA	chr14	104469694-104469734	+		chr14	104474544-104474584	-
CSF2RA-IL9R	ATCAAAGACAAACTGAATGATAACCATGAGGTGGAAGACGAGGTAGCTCTCCAGAGAAAGACCCTGTAAGTATCTTTTTC	chrX	1384378-1384418	+		chrX	1401355-1401395	+
CHST12-BC034268	ACCTATGATCGTGCCACTGCACTCCAGCCTGGGCAGCAAAAGGGTGTAGGAGTTGTGTTCCAAGTTTGTTCCTGCAAACC	chr7	2441321-2441361	+		chr7	2443964-2444004	+
BC028568-NME4	TGACCTTCCCTCGGGAATTCCACCTCTGCGTTTTTCCCTCCAGGAGGGCCCTCCTGGACCCGGGAGCGGACCCTGGTG	chr16	373387-373426	+		chr16	388986-389025	+
IL2RG-Cxorf25	ATCTTCATTTTCCCCGTTTGTTCACACAAATCGATGGTGTCGAAAAGTTCCCGTGGTATTCAGTAACAAGATCCTCTAGGTT	chrX	70242672-70242713	-		chrX	70244852-70244893	-
KIAA1147-AGK	GGTGAAACTGCTCCCCAGGAAGCTGCAGTTCTTCTGTGATCAGCACGAAGAGGTCCTCTTCACAAGGGTTGTAGTCTTCTTC	chr7	140999111-140999152	+		chr7	141010440-141010481	-
ZNRF2-DKFZP586I1420	TGAAAATGCTGCACATCCCTTAATAGTCATCTACATAGGTATTTTCCTGTTAAATAAGATATCAAAAGCATCAATCACAAGA	chr7	30372398-30372439	+		chr7	30377097-30377138	+
EREG-BC016361	TTTCAGACCAGCTGGGCAACAAAGGGAGACCTCATCTCTGATATTTCCAGTGTCAGAGGGACACAGCCAACGTGGGGT	chr4	75449733-75449772	+		chr4	75414848-75414887	-	CF126154
MBTPS2-CR624755	AAGTGTTTCCTTAAAATTACATCTTAGCCAACAACCCTGAGCTCCTCCCATATCCAGAGTACCCAAACTCTGTGGTAGAAGA	chrX	21810788-21810829	+		chrX	21810829-21810870	+	DC341074
ZNF319-C16orf57	TCACAGGACAGTCTGGCCTCTAACTGCTCTGCCAAAGAAATTGGCCAGAGCCCCCTTCCCAGGCAGAGATTTCCAGTACCTG	chr16	56591047-56591088	-		chr16	56593883-56593924	+	DC429249
MED12L-IGSF10	AAGGAGTGACTCCGTATGGGCATCCTTCACACTTCTGAATCTATGCTGCTGGTCGACCACAGCCTTGGATGGTAACCTCCAC	chr3	152633244-152633285	+		chr3	152643462-152643503	-
RBED1-CAPG	CCTGTGGTCCTGTCATTCCGGAACCTGGTTAGAGCCAGGCACACCCTCATTTCCAGTCCTTGAAAAATTGCTTGAAGATGGG	chr2	85472426-85472467	+		chr2	85475521-85475562	-
UNQ2963-RBP5	ATCTGCCCATAATCATGGACACAGCCCCAGGATGTGCAGGGAGTCTCCTGTGATGCCTCCTTCCGGCCACCGCCCAGCCAGG	chr12	7164457-7164498	+		chr12	7172051-7172092	-
ZNF394-ZNF789	CTTCAGACAGCGGTCAGCTCTTACGGTCCATAAACAGTGTCACTCGGCGGAACTGTGCTCCCGGAATCCTTCTGCGCACTCT	chr7	98934272-98934313	-		chr7	98922479-98922520	+	AW976222
CLR-CLEC2D	GTGGAATCAGCAGCAGCTTCCACCATGCCCCTGGAAAAACTGTTGTCTGCATTCAAAAGAGCATTCTATTAAAGCTACCTTA	chr12	9700978-9701019	+		chr12	9724785-9724826	+	EnsEMBL
DEGS2-IGHV4-80	GGTCTGGCCGCATCAGGGCCTTGATGGCCGGGTACTTGGCAGGGGGCCGCGCTCAAAGCAGCCTCAAAAATACCGACAGG	chr14	99685761-99685801	-		chr14	99702695-99702735	-
SLC22A16-XX-C2158C6.2 (bp2)	AACTGAGAGAGATGCTTAAAAATCACCAGTTACTTTAATGAAACCAGAAATTATGGTGCTACAAAAATACCTGCTTATCTTA	chr6	45896698-45896739	-		chr6	45929184-45929225	+
ATG4A-PSMD10	TCAGTGAAAATAGTAATCTGATCTTCATACTTGGATAAAACTGAGGATCCAGTGCTCTGCATTTCGTATTTTCAAACTAT	chrX	107255962-107256002	+		chrX	107218816-107218856	-
FAM113B-AC226150.2	ACTGAGAGAGATGCTTAAAAATCACCAGTTACTTTAATGAAACCAGAAATTATGGTGCTACAAAAATACCTGCTTATCTT	chr12	45896699-45896739	+		chr12	45929184-45929224	-
AK023629-CR598484	CACCTGCAACAGGTCAGGTCTGTTACTGGAGAGAAAAGACAGGAAGCATGCTCATGGCAATACCCGGAGTCTCCACTGCAAG	chr6	2218608-2218649	+		chr6	2343808-2343849	+
DHX8-ETV4	TATCCATCCTTCCAGTGCCCTCTTCAACAGACAGCCAGAATGGGACCTCTACTCACGGTTTTCTGAATGGAAATCAGGAACA	chr17	38955078-38955119	+		chr17	38969304-38969345	-	AW003865
ATP5I-MFSD7	TATCCTCCTCTCCTCTTCTGCCCGAGGTTTTAGGTAATCTGTCCAGTCAAGTGGATCCTCCCCCTGCTGGCAGGTGGACAAG	chr4	666572-666613	-		chr4	657152-657193	-
NFATC3-PLA2G15	CTTTGCAACCATTGGTCTGCAGGACATCACTTTAGATGATGTCCCTGGTGATTTGGGTAACCAACTGGAAGCCAAGCTGGAC	chr16	66783138-66783179	+		chr16	66840693-66840734	+
TAF6L-TMEM179B	CCACCTTCGTGGGTCGCGCCGGATAAGGTGGGCTTTGGGCGGGGTGCTGCTGCAGCGGCGCTTCCTGGTGGTCAGGGCGCCA	chr11	62311398-62311439	+		chr11	62311439-62311480	+
AK055623-FAM125A	TCCTACTTCCAGAAAAAGTGCTCCTGGGACTCCAGGATACCAGATCTCCTGCACCGTCGAGGGGGCACCCGCCAGCTTTGGC	chr19	17378062-17378103	+		chr19	17392119-17392160	+	BE268037
EIF4E3-CICP6	CTTCTGCCCCACATAACTTTTAAAGCAGTATTTTATAAACAGTTCACACAGAACAACAGAGGCTCAACTCATGGCCCATT	chr3	71821850-71821890	-		chr3	71791364-71791404	-
HTR1F-CICP6	TCTTTGTTTTAAAAGATTAATATAGCTGAAAAATGGATACCATACTGTGGTAGATTGAATTGTGGGTTTTCATCACCATT	chr3	88122547-88122587	+		chr3	87953924-87953964	-
SERPINB1-XX-C2158C6.2	TGCCGGATGACATTGAGGACGAGTCCACGGGCCTGAAGAAGGAATGAAGAATCTGAGAGTGAAATATGAGTGGCAAGAAAGA	chr6	2781088-2781129	+		chr6	2763162-2763203	-
ADAP2-RNF135	CTGTGTCCTTCCTGAAGCTTCTCGACTGCCCAGATAGGGAGGTGGCAGTAGAGAAGAGCATCACAGAAGTTGCTCAGGAG	chr17	26310107-26310147	+		chr17	26335759-26335799	+
KCNK6-CATSPERG	TCTCTGCCAGCTCCCACACCGACTACGCTTCCATCCCCAGTTCCAGCTACTTGGGAGGCTGACATGGGAAGATCACTTGA	chr19	43509839-43509879	+		chr19	43515879-43515919	+
LST1-LTB	GAAATGATCAGGGGCTGGTGACTTGCCTCAAGTTCCTCATCTCTCCCTTTCTCACTCAGCACAGGGGGCTGGAGATGAGC	chr6	31662955-31662995	+		chr6	31658686-31658726	-
MBD1-CCDC11	AGCAGTAGACTGGAGGCTTCTACAGACTGTAGGATTCAAGAGATCCAAGCCTCCTAAAGGCCAAGGAGCTGAGCACCATC	chr18	46051836-46051876	-		chr18	46042547-46042587	-
MICAL2-MICALCL	GCGCAGTGGCCGCCATTGGCACCCTGGAAGGCAGCCCCCCAGACCCTGCTCTCCTCTCAGCAGATGAGCCCACCTCCCCC	chr11	12237978-12238018	+		chr11	12254085-12254125	+
PARL-MAP6D1	TTGATCATGCGGCACATCTTGGGGGAGCTCTTTTTGGAATGATCTCCCTCTACACCTGGCGCCTCGCCTGCTGCCTGCTG	chr3	185033973-185034013	-		chr3	185027174-185027214	-
STAT5B-STAT5A	AGCTGCTGAGCTTGTATCCACACAGCCATGGTTTACAATCTGCAAAATTGTGGAGAGGGGGAGGGCTGAAACACATGACT	chr17	37637642-37637682	-		chr17	37693331-37693371	+
AK055876-NUMB	TGGCACTCTTCCCCGGAAGAAGTTGCTTAAGCCTCAAATCTTCATTTGATTTCCTTAAGGCAAAAGCACTGGCTAAACAAAG	chr14	72946490-72946531	-		chr14	72998989-72999030	+	BP284313
BC061919-CR591034	CCAAGAGCCTCTGCCTTCCTTCTGCCTTCTGCAACGCAATGGACAATGAACAGGCGGGCTGCTGCCAGAATTTACCGAAGAT	chr7	104389841-104389882	+		chr7	104411355-104411396	-
LIG3-AK092922	CCCCAGAGTGGATTTGGGCATGTATCCGGAAACGGAGACTGCCTCAGGCCAAACAAACAACCGGACAGGGCAGCAGAACAAG	chr17	30355582-30355623	+		chr17	30358204-30358245	+
TGFB1-HNRNPUL1	AGATGTTGGGGACTTCCTGGATGAGGTTCTGTTCATTGAGCTTGCTGTACTGCGTGTCCAGGCTCCAAATGTAGGGGCAGGG	chr19	46500425-46500466	+		chr19	46529873-46529914	-	AA148093
TPM4-KLF2	CGGGAGCTGGACGGCGAGCGCGAGCGGCGCGAGAAAGTGAGAAGCCCTACCACTGCAACTGGGACGGCTGCGGCTGGAAGTT	chr19	16048471-16048512	+		chr19	16298671-16298712	+
IL17RA-AX748298	TCCGCCAGCTGCAGAAGAACTCGGGCTGGGACACGATGGGGAAGGTCCTTGAAGGTGTTTAGGGTCTAAAAAGGGTGGTGTT	chr22	15970642-15970683	+		chr22	15973952-15973993	+
ADRB2-AC138031.1	GACCTCCCAGGCACGGAAGACTTTGTGGGCCATCAAGGTACCATGGGACCTCGCCACATTGCCTGGAATCGCCTGACCCT	chr5	148187724-148187764	+		chr5	148223455-148223495	+
C14orf49-IGHV4-80	AGTCGTCCTGGGGCTGCTGAGTCATGGCACCTGCAGGGGCCTCCCGGAGCGTGGAGGAGCGCGGCGCCGCGGGTAGCTGG	chr14	95011886-95011926	-		chr14	95052686-95052726	-
CD55-AL672183.2	AGGAAGTGGAACCACTTCAGGTACTACCCGTCTTCTATCTGATGAGCCCTCAATGGACTGAACGATGCTCACCCACACTG	chr1	205577357-205579383	+		chr1	205606720-205606760	+
B3GNTL1-METRNL	TTGCCCAGAGCTCAGGGTCTTACCTTTGCTTTTTGGATTCGCGCCGTGCCGTCCCTGCAGTGACACCGAGGTGCTCCTAG	chr17	78586200-78586240	-		chr17	78644330-78644370	+
C17orf85-ITGAE	TCACGGACCTGACCTCAGAGGTGCACCAGTGCCGCCCAGGATGGAAACCGGTGAATTGTAATCTCACATAACCGAGCAAG	chr17	3662535-3662575	-		chr17	3652483-3652523	-
CD302-MARCH7	TATGCAAAACAGCTATCCCATACAAAAGGAAATATTTATCAGATCATCCATCTGTCTTATATGAAGTTAGGCAATATCAA	chr2	160342697-160342721	-		chr2	160332085-160332125	+
PRSSL1-PALM	CCTCGTGGCCCCCGATGATCTGGGCCCCCCAGGAGCCTGCTATAGCTTCCGGTCGTCCAAGGCTCCAGAGGGTGGCCAGA	chr19	645931-645971	-		chr19	654688-654728	+
SEMA6A-COMMD10	TTCACGGGACGTGGCCAGACTGGGTTTGCGTTCCAACCTGTGGTCCCAGCTACTTGGGAGACTGAGGCGGGAGTATCTCT	chr5	115809755-115809795	-		chr5	115776313-115776353	+
Fusions only detected in normal karyotype AML
FAM65A-CTCF	TTCCTCCTGTCTCCCACTCTTCTTCCTCATGTATTCCAAGCCTGCCGGCCTGCGTGCCTTCCCAGCTGCTTGGCTGCTCG	chr16	66140711-66140751	+		chr16	66154698-66154738	+
KIAA1267-ARL17	CGAAGGTGTTATTTTTATATTCTACTGTCTCCACACAGATACCTTATTAGCACGTATCTGTTTGTAAATGTCTGTTTG	chr17	41786010-41786049	-		chr17	41527739-41527778	-
GGCT-BC041636	ACTTGTTTTGCCTTGGGAATTGCCAAAGTCAAGCTTAAAATCATCCTCAGGTGAGTGGCAACCACCAGAAGTGGCTGTTTCA	chr7	30530506-30530547	-		chr7	30506780-30506821	-
R3HDM2-INHBC	GTGCTGGAATGGCATCACATATAAGAAACAAGTCTAACCTCTGACCAATAGGCAGCTGGAAAGCTGGTAAATTTCACTTC	chr12	56075828-56075868	-		chr12	56115439-56115479	+
LY6G5C-ABHD16A	CACCTCTAGGGACCAACTGGGACTCATTATGGAAGAATGGGGTAGGAGCACTCAGAAGGGACACCGTCATCTGCTGCTGT	chr6	31762936-31762976	-		chr6	31759058-31759098	-
CRNKL1-NAA20	GAGGATGCTGAGCACCATCCAGATGAGGACGTCGATGAGAAGCTCCAGAATCATCCAATGAAAATAATATTGTCCATAAA	chr20	19964849-19964889	-		chr20	19961868-19961908	+
HSPA14-SUV39H2	TCAGTGTGCCTTGAACTCTATGAGTCTGATGGGAAGAACTCATGGCCCACGGGGCTGCGGTAGCTGCGGAACCGTACCCG	chr10	14949845-14949885	+		chr10	14960436-14960476	+
Fusions only detected in AML with abnormal karyotypes and without karyotype information
AK055742-CDR2	CCAGTAATGTCTTCCCAAGCTCAGCAGCAAGTTGAAGATCTGGGACCACTTCTGAAAGTTGCACCAGCCCCAGCTTCCCTGA	chr16	22283797-22283838	-		chr16	22345036-22345077	-
PARL-MAP6D1	TGATCATGCGGCACATCTTGGGGGAGCTCTTTTTGGAATACAGGAATTCCAGGCTTGGACTGGAGTGAAGCCCTCAAGAT	chr3	185033972-185034012	-		chr3	185018552-185018592	-
GMFG-SAMD4B	TAGCTCTGGGTCTACCTCGCACACCACCAGGGAGTCAGACATGATCCTCCCCGGCTTGAAGCCCTTCACGGCTCCCTAGT	chr19	44517972-44518012	-		chr19	44523991-44524031	+
RILPL2-SETD8	CTGGCAGGAACAAGGAGGAGAAGACAATCATAAAAAAGCTGGAGGGAAACTGACGCACAAGGAGACTACGTACCTGCCCA	chr12	122473543-122473583	-		chr12	122461109-122461149	+
RUNX1-RUNX1T1 (2)	GCCATCAAAATCACAGTGGATGGGCCCCGAGAACCTCGAAGCGCACGCGCCCAGCACCCTGCCTCCGGCGATGCCGCCCC	chr21	35153640-35153680	-		chr8	93144073-93144113	-
RUNX1-RUNX1T1 (1)	CCATCAAAATCACAGTGGATGGGCCCCGAGAACCTCGAAATCGTACTGAGAAGCACTCCACAATGCCAGACTCACCTGTG	chr21	35153639-35153679	-		chr8	93098726-93098766	-
ITCH-DYNLRB1	TGTAAAATTGGACAATGGCTCTTTAGAGAGTTATCTGAGTGCAGAGGTGGAGGAGACACTGAAGCGACTGCAGAGCCAGA	chr20	32559334-32559374	+		chr20	32577733-32577773	+
BX648270-C2orf27	TGTCCACCACAGTTACTTTATCCCTTCATCTGTGGATGGGCAGTTGGTTGGCAGAGAATTTGAACTGGAGATGAACTTTATT	chr2	132162303-132162344	+		chr2	132196457-132196498	+	BQ218386
CD53-C1orf103	GCTGAAGTATGTCCTGTTTTTCTTCAACTTGCTCTTTTGGGAGATACATAAATAACGGTTGGCATTTGGGAGGCCTCAACCA	chr1	111235576-111235617	+		chr1	111296329-111296370	-	AV756205
IGSF9-SLAMF9	ATGGAAGCCCCAGTCCCCTGGTCACACTGGTAATTCTTAGAGGGGGAGGCTGATGGACTCCTGAAGGACCGCAACCACTTCC	chr1	158174293-158174334	-		chr1	158189989-158190030	-
SLC35B1-FAM117A	ACGTCTCCTGCTTGGCTCCTTCCCCATACTTTCCTCTTGTTGTGGCTTCTTCAAACACACGCACTTTCTCACAGCCTTCTGG	chr17	45139388-45139429	-		chr17	45148525-45148566	-
C6orf47-BAG6	TGCCTCCCCAGTTTCTGGGACACCTTGGGGTGTGGCCTTGAGACCTGTCGGCCATGGAGCCTAATGATAGTACCAGTACC	chr6	31736076-31736116	-		chr6	31727492-31727532	-
CHST12-BC034268	TGAGTACTGTATCGATATTGTTTTTTAAGATTAATATATTTCAGAGGGTGTAGGAGTTGTGTTCCAAGTTTGTTCCTGCAAA	chr7	2440163-2440204	+		chr7	2443961-2444002	+
SLC25A25-AL833509	GGTTGCACTTCCATTCCACCAGAATGACCTGATGAGGAAATTTTCATTGCCGGGTTTCTCATCTGTTCCCTCGCCCATGAAC	chr9	129911162-129911203	+		chr9	129915472-129915513	-
CCNG1-NUDCD2	CCTAATTAAACAACACTTCAGCAGCGTGGTTGCTAATGCCAGGTAACTTTGACATACAACGGTTTTCAACACATTTCTAT	chr5	162805523-162805563	+		chr5	162816998-162817038	-
GMFG-SAMD4B	TCTCCGGCAACTCCATTTTGAGCTCCTCTGGGGAAATGTTCATGATCCTCCCCGGCTTGAAGCCCTTCACGGCTCCCTAG	chr19	44515566-44515606	-		chr19	44523990-44524030	+
MLL-MLLT1	TCCCCGCCCAAGTATCCCTGTAAAACAAAAACCAAAAGAAAAGGAGGAGCCGAGGAAGGTCTGCTTCACCTACGACCTGT	chr11	117858377-117858417	+		chr19	6181687-6181727	-
MLL-MLLT3	CCAGCAGATGGAGTCCACAGGATCAGAGTGGACTTTAAGTCTGAACAACCCAGTCCTGCCAGCTCCAGCTCCAGCTCCAG	chr11	117860200-117860240	+		chr9	20355701-20355741	-
Fusions detected in normal karyotype AML but shared with prostate cancer
XPA-NCBP1	TATGCAGGTCAGATTCATTATACATCACTGATATTTCAAAGGGTACATGTCATCTTCTAGGTTTTCTTCTGGTCCATACTCA	chr9	99456786-99456827	+		chr9	99477591-99477632	-	CB048343
ANKRD23-ANKRD39	GTCCAAATCCCAACACTTTCCCTTCAACTCTTTCTCCACTTACCCTTTAAAGGCAGCTGGAGATAGGGTGGCGGCTCAGCTG	chr2	96871932-96871973	-		chr2	96877730-96877771	-	BU176483
HARS2-ZMAT2	CAGAGGCAAATTTGAAGTGCCACGGAACGTTGTCAAGAGACAAAAAACTTGGACTTTCGCCGAAAGTGGGACAAAGAT	chr5	140058561-140058600	+		chr5	140060587-140060626	+	DB332088
HSP90B1-DKFZp547P055	AGAAATGGATGTGGGAACAGATGAAGAAGAAGAAACAGCAAAGATGAGCTGAGCTGGACAACTAAAAGCACCTGTAGCAGTT	chr12	102865295-102865336	+		chr12	102871291-102871332	-	CB242518
IL17RB-ACTR8	CTTCCTTCTTTCCAATGACGTCAACAGTGTGTGCGATGGTACCAAGAAGCTTGTTTTTGGTCTTCGGCAGTGACATTTCCTC	chr3	53877739-53877780	-		chr3	53874044-53874085	+
Fusion detected in normal paryotype AML but included in the Conjoined gene database
VAMP8-VAMP5	TCTTCCCGAGGCCCTGCTGCCATGTTGTATGCCCCAGAAGGCAGGAATAGAGTTGGAGCGGTGCCAGCAGCAGGCGAACGAG	chr2	85662470-85662511	+		chr2	85672359-85672400	+	FY212987
GALT-IL11RA	GCAGGGTCCTGGTGGCCGTGGCTACAGCCCTGGTGTCTGCCCACTGTCCGGAAATTCATGGTTGGCTACGAAATGCTTGCTC	chr9	34645239-34645280	+		chr9	34639491-34639532	+
RAB24-MXD3	GCCCGCTCATGCTCCCGGGGCCGCTTCAGCCACGTCAGGCACCTTGGTCTGAGTCTGAGCGCTCAGAGGAGAGGCCTG	chr5	176662885-176662924	-		chr5	176667384-176667423	-	BX451531
SCO2-TYMP	AGCTGTGGGGCTCCGAGTCAGCAGCAGCATGGATCTGATTCACCATCTGCGGGCGCCAGCAGCTCCTCCTGCTCCCGG	chr22	49309676-49309715	-		chr22	49311536-49311575	-	BF036691
STX16-NPEPL1	TATCAAAACTGAAGATGGTTTGAAACAGCTTCACAAGGTTGGTTATGAAGAAGAAACTCAAAATAACAGGAGTGGCTT	chr20	56682136-56682175	+		chr20	56700187-56700226	+	BF922206
ARHGAP27-LOC201175	CTCTATGTTCGCGTACACGGGCTCCGGTGGGTCGTCCACCTGCTCTGCGCTCTCCTCCGGCGGCGGGACGTGCAAGTCCTGG	chr17	40839193-40839234	-		chr17	40862773-40862814	-
VPS72-TMOD4	TGGTAAAGGGAAATGCAGTGTTATCTCTTCTTTTGCTGGCGACCCTTCTATGTCAACGTTCTCTTCCTTGGGGCCTGGCTCC	chr1	149417098-149417139	-		chr1	149409160-149409201	-	AI763406
TNFAIP8L2-SCNM1	CTTTCCGGGAACATCCAAGGCAAGACTGGCACCCAGCACAGCAGAAAAGAAGAGTCGGGGACCTCCTAGCCAGTTACATTCC	chr1	149395778-149395819	+		chr1	149405567-149405608	+	BG531092
GPN3-ARPC3	CTTGGCGGCGCCCGGGTTTCAACCCAGAGGAGCAGGATCCAGATCCATTTTTGTCATGATGTTGACTTGCGGAATTTCTAGA	chr12	109378036-109378077	-		chr12	109372448-109372489	-
ADSL-SGSM3	GAGGTGTATCCCCTGTTAAAACCATATGAAAGCGTGATGAAGGGCAGATGATTCTGGACCAGATGAAGCCTGAGGAGCCTTC	chr22	39092406-39092447	+		chr22	39126644-39126685	+	FY212440
MGC72080-ASNS	TGACGGGCGGCGAGGCCGCTGGCGCTTATACCGACCTGGCTCTCCTCTGCCGTCGCCACCTGTCTGGGTGCCGGTCTCCTCC	chr7	97339655-97339696	-		chr7	97395328-97395369	-	DN993965
RRM2-C2orf48	GTTTGTGGCAGACAGACTTATGCTGGAACTGGGTTTTAGCAAGGTGCTGGGAGACCGTGAAGTGCAAAGCAGATGGAGTCCA	chr2	10186689-10186730	+		chr2	10199429-10199470	+	BM794489
ETFB-CLDND2	ACCATCCGTGACCACACCGGTCCTGTCAGGCTTCACTCGGATCTTCACGGTGTAGCCTATCAAGGCGGTCAGCAGCAGCAGT	chr19	56549332-56549373	-		chr19	56562600-56562641	-
FLOT2-DHRS13	CTATCCCGCCACCCCCAGCGGCCGGCCGCCCGCTCGCTCGCCCGCGCCCCTCTGCGGTCGCAGCCCCGCCGGAAGTGTGGCG	chr17	24248799-24248840	-		chr17	24248840-24248881	-
CS-CNPY2	GTGCTCCCTGGGCTGGTTCTTTCGTTTGAGGCGCTCGATGCCCGTCTCATCTGTGCAGATGGAGTGCACCTGGGTCCCAAAC	chr12	44934597-44934638	-		chr12	44945800-44945841	-
C11orf79-C11orf66	GGAAAATGGCGGTGTCTACAGTGTTCTCGACTTCGTCGCTGGCCCCCTGGGGCCCTGCCCCACAGCATCATGATGGGGAAAC	chr11	60954189-60954230	+		chr11	61005829-61005870	+
									Total	57	37	37	32	32	31	25	23	21	20	17	16	15	16	16	15	14	14	13	11	12	11	11	9	8	8	6	6	2		60	44	34	31	29	25	23	21		64
[truncated: 7 more columns]
