# Supplementary material for: New Fusion Transcripts Identified in Normal Karyotype Acute Myeloid Leukemia
Source: PLoS One. 2012 Dec 12;7(12):e51203. doi: 10.1371/journal.pone.0051203 (PMC3520980; doi:10.1371/journal.pone.0051203)
Supplement: Table S2 — Validated fusion transcript list. (XLS) [file pone.0051203.s004.xls]

## Sheet: total
Table S2. Fusions validated by RT-PCR/Sanger sequencing in normal karyotype AML
Fusion gene	Chr	Location		Genomic structure	Total cases	In-frame	Validated fusion sequence	Primers for RT-PCR*
		Upstream gene	Downstream gene					Sense	Antisense
CIITA-DEX1 (1)	chr16	10924643-10924684	10930441-10930482	3'-3' tail to tail	10	Yes	ACAGGATTCACGGATCAGCCTGAGATGATCCCAGCTGTGCTCTGGACAGG/AGAAGGAAACCGAGGCTTAGGAGATGAAGTCTGAGGTGTTGGTGGAGCTGGGATTT	CCACCATCCCATTCAGTGTC	CATGCTTTGCAGTTGGACAT
CIITA-DEX1 (2)	chr16	10924643-10924683	10942544-10942584	3'-3' tail to tail	8	Yes	CCTGCAACAACAGGATTCACGGATCAGCCTGAGATGATCCCAGCTGTGCTCTGGACAGG/GACAAGCGAGAATCCCCCAAAAGCCAAGGTCATCATCAAGCCAGGATGAGGACTGGAGGAGGAGCTGACAGCTCTGCCTCAAATG	CCACCATCCCATTCAGTGTC	CATTTGAGGCAGAGCTGTCA
CIITA-DEX1 (3)	chr16	10924642-10924682	10936472-10936512	3'-3' tail to tail	3	Yes	CTTCGGAGGTGTCCTCATGTGGAGACGCTGGCGATGTGGACGCCCACCATCCCATTCAGTGTCCAGGAACACCTGCAACAACAGGATTCACGGATCAGCCTGAGATGATCCCAGCTGTGCTCTGGACAGG/AGAAGCGAGAAACCGAGGCTTAGGAGATGAAGTCTGAGGTGTTGGTGGAGCTGGGATTAAACCAAAATA	CTTCGGAGGTGTCCTCATGT	GCTCCGTTTGATGTGAGTTG
FAM65B-BC070382	chr6	24983985-24984024	25150057-25150096	5'-3' head to tail	9	Yes	TTACACCTGGATCGCCTTTCCTGGAGGCCGCTGAAACCCGCAAAGGACTGGCTTCTAATGATCCCATTGGGCCCTCCAGGCGAAAAAGACTGGGATCCTACCAACATGATTTCCGGGAGTCTGGTCGGTAGTC/GGTTGAGCTGGCGCCTCCGGATCCTGTCCCTCCATGGCCTGTTTCTGATCCAGTGTAATCG	TTACACCTGGATCGCCTTTC	TTGGGACCATGGTGTTACCT
BC067907-MSN	chrX	64725176-64725217	64853404-64853445	3'-5' tail to head	6	Yes	CCTGGGGCCTGAGATCTCTCCATGCAGGGGCAGCCATGAGCTCCGGGGGCAGCAGCAAGGCTGGCCACACCACCCATCAGCCACCTCCAGCCCCGCCGCTCAACCAGCCATCAGTCCCTTAACTGCCAGTGTTCGTGGACCATGCAAAACAACCAA/ATCAGTGTGCGTGTGACCACCATGGATGCAGAGCTGGAGTTTGCCATCCAGCCCAACACCACCGGGAAGCAGCTATTTGACCAGGTGGTGAAAACTATTGGCTTGAGGGAAGTTTGGTTCTTTGGTCTGCAGTACC	GGCTATCTCTTCCCTGAGCA	TTTCAGCCAGGTGGAGAAAC
G3BP2-AK311578	chr4	76806218-76806257	76868483-76868522	5'-? head to ?	5	Yes	TTGGCCATAAACAGCTTCCTGGGGCTTTCCACTAGCATCTACTCCACCATGAACATAGGAAGAATTCCTGCCATAAAACCTGTGTAAATATTCCGGAGCTTTATTCAGCAAAGTATAATATTGCCTCACAAACTCCCGCCCTACAAGCAGCGGACTGGGCTTCTCCATAACCATTTCTTTGCTGCACAATGTCAAATG/CTGTCACGTTGGCCAAAGGAAAATTTCACTTTCGACTCAACAAAATAAGACCTCAGATTTGATAGCTTGCAGTAAGTCCCGCTTGGCGAC	TTGGCCATAAACAGCTTCCT	GTTTCGACTTGCAGGGTGTT
BC042152-AK024119	chr19	47328976-47329017	47351695-47351736	3'-5' tail to head	5	Yes	CCATGGAGGCCAACAAGTCTGGAACAGGGAATGGGGGTCTGGGAGAGAAGATGAAAAGACTGAGGATCAGAGAGGTGAGCAGTAGCTTTCCCAAAGGCCCAGAGCCAAGAAGCGTTGAAGCTTAAAAGCACGCCGCGGCAGGGAAGATCAAGCAAGCCCTGCGCCTATCTGCAG/GCCGGATCTCTGGATCTCCCCAGCCTCCAGATCTCAGTGTGGCTCTCTCTGGAGACAAAAGCTAAGACTCAACCCACAGGCAACACTCAACACAGAGATCCAGCTCAGAAAAAAA	CCATGGAGGCAAACAAGTCT	GTGTCTTGGCCTCTCCATTC
IL17RB-ACTRB	chr3	53877739-53877780	53874044-53874085	3'-3' tail to tail	4	Yes	TTGCAGAAGTGAGGTCATCCTTGAAAAGTGGCAGAAAAAGAAAATAGCAGAGATGGGTCCAGTGCAGTGGCTTGCCACTCAAAAGAAGGCAGCAGACAAAGTCGTCTTCCTTCTTTCCAATGACGTCAACAGTGTGTGCGATGGTAC/CAAGAAGCTTGTTTTTGGTCTTCGGCAGTGACATTTCCTCCCCATTCACCACACAAACGCAGCCCGCTCTCGTAACATGCGGACACCAAAGCGCTGCCACTCTCGCTGATAAATCCACAGTTCCTGTG	TTGCAGAAGTGAGGTCATCC	GCTGATTGCATGGAAAGGAG
HSP90B1-DKFZp547P055	chr12	102865296-102865337	102871292-102871333	3'-3' tail to tail	3	Yes	AGAAAGAATGCTTCGCCTCAGTTTGAACATTGACCCTGATGCAAAGGTGGAAGAAGAGCCCTGAAGAAGAACCTGAAGAGACAGCAGAAGACACAACAGAAGACACAGAGCAAGACGAAGATGAAGAAATGGATGTGGGAACAGATGAAGAAGAAGAAACAGCAAAG/ATGAGCTGAGCTGGACAACTAAAAGCACCTGTAGCAGTTCTCCCCAACACAGCACTGAGCACAAGTCTAGGCAGTCATCATGGTCTCCTCTGCTCGACTCTGCCCAGAC	AGAAAGAATGCTTCGCCTCA	ACAAGTCTTTCGGTCGGAGA
HERC3-FAM13AOS	chr4	89848392-89848433	89850282-89850323	3'-5' tail to head	3	Yes	TGACATGCTCAACCTTCCTCATCATGGAGTAAGAAAATTCTACATGATTAAAGAATCCAT/CCCTTTACAGAAAACAACTGACCAATCCTTATGAGACCAGACTTGCAAAAATTACAGTAACAGAGTGAAAAACCTTCTTGAAGTGTTAGGAGGAACTTGAGTCATAATTTGATGTTGAATCAGAGAGAACAACTGTTTGGGCTTATTTGCCTCAGAG	TGACATGCTCAACCTTCCTC	CAGAGGCTGGGCAAATACTC
CNNM3-ANKRD23	chr2	96862966-96863007	96869463-96869504	3'-3' tail to tail	2	Yes	TCCGCCGTGTGGCCCCCAGGAGAGTAGCTGCCTGTTGCACCTGCTCCACACCTCCCCACAGCCTCCCTGCAGGTGCTGTGTGGCCGTGATGTGCAGAGAGCAGTGAGGGAGGGTTCATGAACCAGGTGGATCCT/CTTATCCTGTGCGTTCAGGTGGGCGCCACACTCGATGAGGTGCTCCAGGCAGTCGGGGTGCCGGGTGCGCACTGCCACGTGCAGGGGGGTGCTCCCGATCTTGTCCCGGGCATTGACCCGGGCTCCCTGGTTAAGCAGC	GCTGCATCGAATCCTCTCTC	GGAGGACATCTGGTCATCCT
PPCS-LOC728621	chr1	42695564-42695605	42718715-42718756	3 -5' tail to head	2	Yes	TTTGGCGGACTATTTGCATCTGTTGCAGGCTGCGGCCCAGGCACTCAATCCGCTAGGCCCTTCTGCGATGTTTTACCTGGCTGCGGCTGTGTCAGATTTCTATGTTCCTGTCTCTGAAATGCCTGAACACAAGATCCAGTCATCTGGGGGCCCACTGCAG/GTTGGAGTGCTGGAGTGCAGTAGCATG	CACCACTTTGGCGGACTATT	TACTTGAGCCCAGGAGGTTG
CLR-CLEC2D	chr12	9700979-9701020	9724786-9724827	3'-5' tail to head	2	No	CCATCCTCCAGACTCCAGAATGGTGGAATCAGCAGCAGCTTCCACCATGCCCCTGGAAAAA/GTTGTCTGCATTCAAAAGAGCATTCTATTAAAGCTACCTTAATTTGGCGCTTATTTTTCTTAATCATGTTTCTGACAATCATAGTGTGTGGAATGG	CCATCCTCCAGACTCCAGAA	GGCTCTTGATGGCAGTTAGC
C2orf56-PRKD3	chr2	37329027-37329068	37333727-37333768	3'-3' tail to tail	2	Yes	CGTCAGTCAAAACCCTTTGCATCCGTTGTAGCTGGGTTTAGTGAACTTGCTTGGCAGTGATATTTCAGCTTGGACATTTTACCCTTCAGTCGGCCCAAGAAATCAAAATAAAGGAAACACATTTCATATACTGCAG/CACTGCAGATGACAATCTACAGAAGAACAAGTTACACAGCAAAATATCAGTCCATAAAATGAAATCCTTCCTTATTTAGGTTAGCTCAGTGATTAAGGATCTTCTTCCATATCATCTGGATTAGGAGCCATAATGAAGTGCTTTGGGTATACAAGGTTATGTGTGTATGCA	GAGGAATGCACGTCAGTCAA	ATGATGCTCGCTGGGAAATA
HARS2-ZMAT2	chr5	140058561-140058600	140060587-140060626	3'-5' tail to head	2	Yes	GCCAGGAAGGGTGACAAGTACCTTCTGCCTCCTCCATTCTTCCTGGGTGCAGAACTGTAGAAGACCCTGAGGACTCCTGGGCTAGTGTGAGCAGCTATTCTGCATGGGTGCAGATGGCTGGATGTGAAAGAGACATGCTCTAGCTGCAGAGGCAAATTTGAAGTGCCACGGAACGTTGTCAAGAG/ACAAAAAACTTGGACTTTCGCCGAAAGTGGGACAAAGATGAATATGAGAAACTCGCCGAGAAGAGGCTCACGGAAGAGAGAGAAAAGAAAGATG	GCCAGGAAGGGTGACAAGTA	AAAAGCTCTCGCTTGACAGG
CLN5-FBXL3	chr13	76487546-76487587	76474146-76474187	3'-3' tail to tail	2	No	TGTGTTCGTAAACTCCAAATCCCTGTCTTCGCTTAAGATAGATGATACTCCAGTAGATGATCCATCTCTCAAAGTACTAGTGGCCAACAATAGTGATACACTCAAGCTGTTGAAAATGAGCAGCTGTCCTCATGTCTCTCCAGCAG/AAACGTGTTCAGTTGATCATCAAATACTTAAAGG	TGCACTGACAGTTGTGTTCG	GCCAGACAAGCTTTCAAGGTC
LY6G5C-ABHD16A	chr6	31759055-31759096	31762934-31762975	5'-3' head to tail	2	Yes	TGGCTCGGAAGCATCTGCACAACTTTGAGGCCACTCACTGCACCCCACTCCCAGCCCAGAACTTCCAGATGCCCTGGCACCTCTAGGGACCAACTGGGACTCATTATGGAAGAATGGG/GTAGGAGCACTCAGAAGGGACACCGTCATCTGCTGCTGTCGCCATGGCGATTATTCAACGCCCTGCCTCTTCACCCCAGGAAAACCTTCGCGGAACCCGTCACCATGGAAACGAACTCTCTGGACTCTTAGCGCGCCCTGGGCTGG	CTTTGTTTCTGGCTCGGAAG	CGTTTTGCTCCTCTCCTGTC
KIAA1147-AGK	chr7	140999111-140999152	141010440-141010481	3'-3' tail to tail	2	Yes	CAACAGTGCTGACAGGGAGAAGTACCGCCGGCTCAACGAGCAGAGGCAGATGCTGTTGTACTCCCAGGAAGTAGAAGAAGACTACAACCCTTGTGAAGAGGACCTCTTCGTGCT/GATCACAGAAGAACTGCAGCT	CAACAGTGCTGACAGGGAGA	GAGGAGTATGAAGCGATGCC
ZNRF2-DKFZP586I1420	chr7	30372398-30372439	30377097-30377138	3'-? tail to ?	2	Yes	AAAAAAACCCTGCTGAAGAGAGGACAGTGACCACAGAACTCAGTGTACCAAACATGCATACAAAGGACACACAGGGATTTTGAAAATGCTGCACATCCCTTAATAGTCATCTACATAG/GTATTTTCCTGTTAAATAAGATATCAAAAGCATCAATCACAAGACAGAGAAAACGTATTAGGAAAAACTTGTATTAGTATATTCTAAACTGAAATGGAAAAACTCATTA	TGGACAATCGTACTGGGGTA	AGCAAGATCATTTGGGAGTT
PAQR6-SMG5	chr1	154483129-154483170	154485982-154486023	3'-3' tail to tail	1	Yes	GGCAGGAAGTGAGTCCAGATGTTGACCGTCTCGTTGGTCATCTGGAAGGAGCTGAGGACACAGTCCAAAGCCGAGCTGGTGGGGCGGCGGTAGCCAGACATGATGCCATCTTCCCAGAACACCCGGGGGACCTGGTGGACTTGAAGAAGTTGGGGCAGCTTGAGACTGAGCATGGTGGCCTGGTACCTCCACGTTGAC/CTCAACACTCCAAAAGCCAGCCCCTTCAGGTCTTCAGTCCTGCGGAAGGCAAAAGGAGGGACGGGGGCCTCTGACTGAGCAGCTTCAAGGAGCCTCTCCTTTCTGCTGCCCACTGAATGCCGGCCCCTTGTCTTCAGCCCTCCCTTAGATAGGAAGGGGGG	GGCAGGAAGTGAGTCCAGAT	GAGAAGAAAGGGGGTGCAGT
ZNF789-ZNF394	chr7	98922479-98922520	98934272-98934313	3'-3' tail to tail	1	No	GCGTAAGGCATGGTTTGATCAACATCAAAGAATTCACTTTTTAGAGAATCCTTTTGAGTGTAAGGTCTGTGGGCAAGCCTTCAGACAGCGGTCAGCTCTTACGGTCCATAAACAGTGTCAC/TCGGCGGAACTGTGCTCCCGGAATCCTTCTGCGCACTCTCTCTGCAGAAGTCCCTCCGTGCTGGGTCCAGGCGCTCCCACTCCTCCCAGGTTAGAGACACAGC	CATTAGGCGTAAGGCATGGT	GGATGGTGACTTTCGAGGAC
GGCT-BC041636	chr7	30506780-30506821	30530506-30530547	5'-3' head to tail	1	Yes	CCCTTCTTGCTCATCCAGAGAATTTAAATTGCTTTTGTTCATTTTCCATACTACTCCCCACACTTCATCGCCAGGACTCTGAAAAATGGTGGCTATCCCTCCATGCCAAGTTTGACTTGTTTTGCCTTGGGAATTGCCAAAGTCAAGCTTAAAATC/CGTCTACTGTGCCTTGGGCCCCCTGTCCCCAGAAGCCTGGCCTGCCAAGACTCACATCCTCAGGTGAGTGGCAACCACCAGAAGTGGCTGTTTCAGGGCTACTGCCACTCGTTTTCCTGTTCCTCTTCACTCC	CCCTTCTTGCTCATCCAGAG	AAACAGCCTTGGTGTTCCAG
BC016361-EREG	chr4	75414848-75414887	75449733-75449772	5'-5' head to head	1	Yes	GGTCACTTGAAACCAGGAATTTCAGACCAGCTGGGCAACAAAGGGAGACCTCATCT/CTGATATTTCCAGTGTCAGAGGGACACAGCCAACGTGGGGTCCCTTCTAGGCTGACAGCCGCTCTCCAGCCACTGCCGCGAGCCCGTCTGCTCCCGCCCTGCCCGTGCACTCTCCGCAGCCGCCCTCCGCCAAGCCCCAGCGCCCGCTCCCATCG	GGGTCACTTGAAACCAGGAA	GCACAGAGCATCTCCATCCT
NFATC3-PLA2G15	chr16	66783138-66783179	66840693-66840734	3'-5' tail to head	1	Yes	CATTCTGGACAGCACTCAACTCAAGCACAAAGTACGGGCCAGGGGGGTCTTTCTGCACCTTCATCCTTAATATGTCACAGTTTGTGTGATCCAGCGTCATTTCCACCTGATGGGGCAACTGTGAGCATTAAACCTGAACCAGAAGATCGAGAGCCTAACTTTGCAACCATTGGTCTGCAGGACATCACTTTAGATGATG/TCCCTGGTGATTTGGGTAACCAACTGGAAGCCAAGCTGGACAAGCCGACAGTGGTGCACTACCTCTGCTCCAAGAAGACCGAAAGCTACTTCACAATCTGGCTGAACCTG	GCATTCTGGACAGCACTCAA	TCAATGATGACAGGCAGCAG
ARL13A-TRMT2B	chrX	100115327-100115366	100152166-100152205	3'-3' tail to tail	1	Yes	ATCATGTTCCGGCTTTTGTCCTCCTGCTGCTCTTGC/CTGAAAGTTTCTGAAACTTCAGCCTTAACAAATAGCCTGCTGTCTTCTAGGAGGCTGCTTATCGAGTAAAGAGGAGCACCAGCTCACAATGTGGGGTGTGAGGGAACAAATCCACAGGTACAGCTTGCTGCAGGACAAAGGGCTCGCCTAAGAG	ATCATGTTCCGGCTTTTGTC	TCCTCCAGACCCTGCTAAGA
KIAA1267-ARL17	chr17	41527739-41527778	41786010-41786049	5'-3' head to tail	1	No	TGACCCCGCATAATTTCTTGATGAATTGTGCAAACTGGGAAGCTGATAGCT/CTTTTGTGTTCTGGAAAAAATGCTGCCACAGAGGTCTGATTTTGAAGTGGCTGCCAACATCCCAGACAGCGAAGGTGTTATTTTTATATTCTACTGTCTCCACACAGAAACCTTATTAGCACGTATCTGTTTGTAA	GCAGGTCAGAATGGAAATGG	GACCCCGCATAATTTCTTGA
PLD4-AHNAK2	chr14	104469693-104469734	104474544-104474585	3'-3' tail to tail	1	No	CGTCTCTGTGGACGTGAAAGTCTTCATCGTGCCGGTGGGGAACCATTCCAACATCCCATTCAGCAGGGTGAACCACAGCAAGTTCATGGTCACGGAGAAGGCAGCCTACATAG/AGCTGCTTAGTAGAGACCAGGAGTGTGTGGGAGGAAAGCCCTGGTAAACTTCGACCCTGAGACAGAAGACCTCAGCAGCCTTCAGCATGGGATGCAGCACT	CGTCTCTGTGGACGTGAAAG	CCTGGATGGGCAATAAAGAA
DHX8-ETV4	chr17	38955078-38955119	38969304-38969345	3'-3' tail to tail	1	Yes	AATGCTGCCAAGAAAGACCCGCAGGAGGGTTACCGGACACTGATCGACCAGCAGGTGGTCTATATCCATCCTTCCAGTGCCCTCTTCAACAGACAGCCAGAATGGG/GGGACCTCTACTCACGGTTTTCTGAAT	ATGGACAGACACAAGCTGGA	CAGGTACCAGACAGTGATGAGC
ATP5I-MFSD7	chr4	666572-666613	657152-657193	5'-3' head to tail	1	No	GGGGCAGGCCGAGGGAATACTCATCATGCTGGCAATGACGGCACTGACTGTGCGACGCTCGGAGCCGTCCTTGTCCACCTGCCAGCAGGGGGAGGATCCACTTGACTGGACAG/ATTACCTAAAACCTCGGGCAGAAGAGGAGAGGAGGATAGCAGCAGAAGAGAAGAAGAAGCAGGA	CACAGGCATGATCTTTGTGC	GGCAATCCGTTTCAGTTCAT
AK055876-NUMB	chr14	72946490-72946531	72998989-72999030	5'-5' head to head	1	Yes	CCTTGTTCCAGCGTGGAAAGCAGCGTGGCACTTCCCGGTGGTGAAAGCACCCCAGCTTGAAAGGGTGAAAACACCTTCTCCCAGATAGTCTCCCTTTGTTTAGCCAGTGCTTTTGCCTTAAGGAAATCAAATGAAG/ATTTGAGGCTTAAGCAACTTCTTCCGGGGAAGAGTGCCAGTGCAGCCACTGTTACAATTCAAGATCTTGATCTATATCCATAGATTGGAATATTGGT	GGAACCAAGGCCTTAGGAAG	TGTCCTAAGTGAGGCGTCTG
* Genomic sequences extended upto 200bp from each fusion partner were used for sense and antisense primer design, and antisense primers were used for reverse transcription.
